# Supplementary material for: In Silico Design of Antimicrobial Dental Resins Targeting Streptococcus mutans Adhesin P1
Source: Microbiologyopen. 2025 Nov 17;14(6):e70116. doi: 10.1002/mbo3.70116 (PMC12623260; doi:10.1002/mbo3.70116)
Supplement: Supplementary file 1 — Supplementary Data 1 ‐ Antimicrobial Peptides Dataset. [file MBO3-14-e70116-s001.xlsx]

## Sheet: Antimicrobial Peptides
Antimicrobial Peptide	PDB ID	Sequence	Active Site (Number of Residues)
Aurein	1VM5	GLFDIIKKIAESF	1,2,5
Beta-defensin 2	1FD4	MRVLYLLFSFLFIFLMPLPGVFGGIGDPVTCLKSGAICHPVFCPRRYKQIGTCGLPGTKCCKKP	6,7,9,10,11,12
Bombinin	2AP7	IIGPVLGLVGSALGGLLKKIG	1,3,4,6,7
Cathelicidin	2K6O	LLGDFFRKSKEKIGKEFKRIVQRIKDFLRNLVPRTES	1,4,5,8
Cecropin	1D9J	KWKLFKKIGKFLHSAKKF	7,9,10,11,12
Chim2	8EB1	KWAVKIIRKFIKGFISGGKRWKYM	10,11,14,15
Dermcidin	2NDK	SSLLEKGLDGAKKAVGGLGKLGKDAVEDLESVGKGAVHDVKDVLDSVL	18,19,22,25,26,29
Esculentin	5XDJ	GIFSKLAGKKIKNLLISGLKNVGKEVGMDVVRTGIDIAGCKIKGEC	2,3,6
Exendin-4	3C59	DLSKQMEEEAVRLFIEWLKNGGPSSGA	26,27,28,29,32,33
Hepcidin	3H0T	HFPICIFCCGCCHRSKCGMCCK	13,14,16,18,19,20,21,22
Hs05	6VLA	LMGLFNRIIRKVVKLFN	5,8,9
Indolicidin	1HR1	ILAWKWAWWAWRR	9,10,11,12,13
Lactoferrin	1LFC	FKCRRWQWRMKKLGAPSITCVRRAF	1,23,25
Lavracin	2N8D	WDPYFAGVKKLTKAILAVRA	1,3,4,6
Magainin	2MAG	GIGKFLHSAKKFGKAFVGEIMNS	1,2,6,9,17,21
Melittin	2MLT	MKFLVNVALVFMVVYISYIYAAPEPEPAPEPEAEADAEADPEAGIGAVLKVLTTGLPALISWIKRKRQQG	13,16,17,20
Microcin J25	4CU4	GGAGHVPEYFVGIGTPISFYG	9,10,19,20,21
Nisin	1WCO	MSTKDFNLDLVSVSKKDSGASPRITSISLCTPGCKTGALMGCNMKTATCNCSIHVSK	9,12,17,19,20,21
Pardaxin	2KNS	GFFALIPKIISSPLFKTLLSAVGSALSSSGGQE	2,3,5,6,9,15,22,23,26,27,29,30,33
Piscidin	6PEZ	FIHHIFRGIVHAGRSIGRFLTG	3,4,7
Pleurocidin	2LS9	GWGSFFKKAAHVGKHVGKAALTHYL	10,13,14,17,20,23,24
Polyphemusin I	1RKK	RRWCFRVCYRGFCYRKCR	7,9,12,14
Protegrin-1	1PG1	RGGRLCYCRRRFCVCVGR	5,6,7,14,15,16
PvHCt	2N1C	FQDLPNFGHIQVKVFNHGEHIHH	14,15,16,17,18,19,20,22,23
Subtilisin A	1PXQ	NKGCATCSIGAACLVDGPIPDFEIAGATGLFGLWG	1,4,5,7,9,10,24,25,29,30,33
Tachyplesin-1	2RTV	KWCFRVCYRGICYRRCR	1,2,3,16,17
Tachystatin	1CIX	MKLQNTLILIGCLFLMGAMIGDAYSRCQLQGFNCVVRSYGLPTIPCCRGLTCRSYFPGSTYGRCQRY	5,11,12,15,18,22,23,29
Temporin-L	6GS5	FVQWFSKFLGRIL	4,7
Thanatin	8TFV	GSKKPVPIIYCNRRTGKCQRM	11,13,16,17,18
Thermolysin	6FHP	GIGRDKLGKIFYRALTQYLTPTSNFSQLRAAAVQSATDLYGSTSQEVASVKQAFDAVGV	258,263,267,305,306,309,310
Peptide C16G2 (standard inhibitor)	N/A	TFFRLFNRSFTQALGKGGGKNLRIIRKGIHIIKKY	8,9,11,12,15

## Sheet: Receptors
Receptor	PDB ID	Resolution (Å)	Sequence	Binding Pocket (Number of Residues)
Streptococcus mutans Adhesin P1	4TSH	2	MKVKKTYGFRKSKISKTLCGAVLGTVAAVSVAGQKVFADETTTTSDVDTKVVGTQTGNPATNLPEAQGSASKEAEQSQNQAGETNGSIPVEVPKTDLDQAAKDAKSAGVNVVQDADVNKGTVKTAEEAVQKETEIKEDYTKQAEDIKKTTDQYKSDVAAHEAEVAKIKAKNQATKEQYEKDMAAHKAEVERINAANAASKTAYEAKLAQYQADLAAVQKTNAANQAAYQKALAAYQAELKRVQEANAAAKAAYDTAVAANNIKNTEIAAANEEIRKRNATAKAEYETKLAQYQAELKRVQEANAANEADYQAKLTAYQTELARVQKANADAKATYEAAVAANNAKNAALTAENTAIKQRNENAKATYEAALKQYEADLAAVKKANAANEADYQAKLTAY…	1023,1155,1156,1184,1189,1191,1192,1212,1213,1215,1265,1267,1309,1320,1321,1322,1327,1329
