# Supplementary material for: In Silico Design of Antimicrobial Dental Resins Targeting Streptococcus mutans Adhesin P1
Source: Microbiologyopen. 2025 Nov 17;14(6):e70116. doi: 10.1002/mbo3.70116 (PMC12623260; doi:10.1002/mbo3.70116)
Supplement: Supplementary file 2 — Supplementary Data 2 ‐ Molecular Docking Results. [file MBO3-14-e70116-s002.xlsx]

## Sheet: Bis-GMA
Complex	HADDOCK Score	Binding affinity ΔG (kcal/mol)	ΔGscore	Cluster size	RMSD	Van der Waals energy	Electrostatic energy	Desolvation energy	Restraints violation energy	Buried surface area	Z-score
Bis-GMA:Aurein	-28.0 +/- 0.4	-6.59	156.36	13	0.6 +/- 0.1	-17.6 +/- 0.1	-6.9 +/- 12.0	-9.8 +/- 0.9	1.2 +/- 0.3	515.4 +/- 6.9	-2
Bis-GMA:Beta-defensin 2	-29.3 +/- 0.7	-7.25	144.1	31	0.2 +/- 0.1	-20.1 +/- 0.4	-42.2 +/- 0.6	-5.3 +/- 0.3	2.7 +/- 0.4	595.1 +/- 17.9	-1.8
Bis-GMA:Bombinin	-27.4 +/- 1.0	-7.57	134.44	5	0.3 +/- 0.2	-19.2 +/- 0.5	-67.5 +/- 4.1	-1.5 +/- 0.4	0.2 +/- 0.1	526.4 +/- 12.7	-2
Bis-GMA:Cathelicidin	-30.9 +/- 0.9	-7.2	143.04	13	0.3 +/- 0.0	-24.2 +/- 0.5	-29.5 +/- 4.4	-3.8 +/- 0.5	0.4 +/- 0.2	635.5 +/- 10.6	-1.8
Bis-GMA:Cecropin	-32.2 +/- 2.1	-6.99	148.01	4	0.7 +/- 0.1	-18.3 +/- 1.1	-9.5 +/- 3.8	-13.1 +/- 0.9	1.2 +/- 0.6	589.3 +/- 28.2	-1.5
Bis-GMA:Chim2	-35.4 +/- 1.3	-7.05	144.07	4	0.8 +/- 0.1	-17.8 +/- 1.8	-42.0 +/- 3.7	-13.3 +/- 0.7	0.0 +/- 0.0	520.4 +/- 15.8	-1.6
Bis-GMA:Dermcidin	-33.1 +/- 0.5	-7.31	149.36	6	0.7 +/- 0.1	-25.0 +/- 0.2	1.6 +/- 1.4	-8.3 +/- 0.2	1.1 +/- 0.6	724.8 +/- 2.2	-1.9
Bis-GMA:Esculentin	-33.2 +/- 0.6	-6.81	153.5	16	0.3 +/- 0.2	-24.8 +/- 0.8	3.1 +/- 0.4	-8.7 +/- 0.4	0.1 +/- 0.1	564.8 +/- 4.4	-1.3
Bis-GMA:Exendin-4	-26.6 +/- 0.3	-6.87	156.38	17	0.5 +/- 0.0	-20.4 +/- 0.3	-4.1 +/- 0.5	-5.9 +/- 0.5	0.8 +/- 0.4	559.4 +/- 15.2	-2
Bis-GMA:Hepcidin	-32.6 +/- 2.9	-7.02	151.12	4	0.3 +/- 0.2	-26.0 +/- 1.9	-9.9 +/- 2.7	-5.9 +/- 1.8	1.7 +/- 1.2	654.6 +/- 28.8	-1.9
Bis-GMA:Hs05	-30.3 +/- 2.2	-7.17	141.85	4	0.4 +/- 0.3	-16.9 +/- 1.6	1.6 +/- 1.2	-13.8 +/- 0.8	1.6 +/- 0.1	521.7 +/- 31.6	-1.4
Bis-GMA:Indolicidin	-43.0 +/- 0.7	-7.1	145.81	12	0.8 +/- 0.0	-22.1 +/- 0.9	-7.2 +/- 5.1	-20.4 +/- 1.6	1.7 +/- 0.8	632.5 +/- 8.0	-2
Bis-GMA:Lactoferrin	-43.2 +/- 0.7	-7.28	138.52	18	0.3 +/- 0.2	-24.0 +/- 0.4	-27.1 +/- 7.6	-16.5 +/- 0.3	0.0 +/- 0.0	631.2 +/- 7.9	-1.7
Bis-GMA:Lavracin	-34.6 +/- 0.9	-7.05	145.66	5	0.5 +/- 0.1	-18.1 +/- 0.9	-26.9 +/- 1.8	-13.7 +/- 0.5	0.0 +/- 0.0	515.6 +/- 10.5	-1.2
Bis-GMA:Magainin	-29.9 +/- 0.2	-6.99	154.15	10	1.0 +/- 0.1	-25.2 +/- 1.0	-1.6 +/- 6.5	-4.6 +/- 0.6	0.7 +/- 0.6	675.4 +/- 10.3	-1.5
Bis-GMA:Melittin	-33.9 +/- 1.2	-7.09	149.51	9	0.3 +/- 0.2	-21.8 +/- 0.7	0.4 +/- 1.1	-13.1 +/- 0.8	9.1 +/- 13.2	611.2 +/- 7.6	-1.2
Bis-GMA:Microcin J25	-40.9 +/- 0.9	-7.52	140.12	16	0.6 +/- 0.1	-23.1 +/- 0.6	-7.9 +/- 0.6	-17.2 +/- 0.5	1.9 +/- 0.3	671.4 +/- 16.9	-1.4
Bis-GMA:Nisin	-35.6 +/- 0.7	-7.6	131.35	6	1.6 +/- 0.1	-25.5 +/- 1.2	-78.7 +/- 9.4	-2.3 +/- 0.5	1.0 +/- 0.2	713.7 +/- 17.5	-1.5
Bis-GMA:Pardaxin	-48.7 +/- 0.9	-7.59	140.81	19	0.6 +/- 0.1	-29.0 +/- 1.1	-1.9 +/- 2.1	-20.0 +/- 0.8	4.2 +/- 1.8	890.1 +/- 12.2	-1.1
Bis-GMA:Piscidin	-33.1 +/- 2.1	-6.43	159.89	6	0.5 +/- 0.1	-23.1 +/- 1.2	10.4 +/- 1.8	-11.1 +/- 0.9	0.0 +/- 0.0	570.4 +/- 23.5	-1
Bis-GMA:Pleurocidin	-46.8 +/- 3.7	-7.31	147.36	4	0.3 +/- 0.2	-29.0 +/- 2.5	-13.0 +/- 5.7	-16.5 +/- 2.0	0.3 +/- 0.2	787.0 +/- 17.9	-2.4
Bis-GMA:Polyphemusin I	-45.8 +/- 3.5	-7.45	138.3	4	0.3 +/- 0.2	-22.5 +/- 1.5	-17.9 +/- 4.0	-21.7 +/- 1.8	1.9 +/- 1.9	674.6 +/- 46.3	-1.5
Bis-GMA:Protegrin-1	-25.8 +/- 1.1	-6.78	155.72	19	0.4 +/- 0.0	-22.2 +/- 1.0	-2.9 +/- 4.0	-3.6 +/- 0.7	3.3 +/- 1.9	553.6 +/- 33.5	-1.4
Bis-GMA:PvHCt	-34.1 +/- 0.9	-6.52	163.2	5	0.5 +/- 0.1	-20.4 +/- 0.6	-3.0 +/- 2.1	-14.0 +/- 0.2	6.6 +/- 0.5	604.4 +/- 14.4	-1.1
Bis-GMA:Subtilisin A	-33.5 +/- 0.7	-7.25	147.38	4	0.8 +/- 0.0	-23.6 +/- 0.5	-8.5 +/- 2.6	-13.7 +/- 0.3	46.4 +/- 0.9	704.0 +/- 7.8	-1.7
Bis-GMA:Tachyplesin-1	-35.8 +/- 0.9	-6.29	163.22	10	0.6 +/- 0.1	-23.3 +/- 0.3	-18.9 +/- 15.2	-10.6 +/- 1.9	0.0 +/- 0.0	579.7 +/- 16.2	-1.3
Bis-GMA:Tachystatin	-38.8 +/- 1.6	-7.98	128.34	11	0.2 +/- 0.1	-32.7 +/- 0.6	-17.0 +/- 4.0	-6.1 +/- 0.8	17.9 +/- 15.1	771.1 +/- 22.5	-1.6
Bis-GMA:Temporin-L	-34.0 +/- 1.7	-6.42	158.86	5	0.5 +/- 0.1	-18.7 +/- 1.2	4.6 +/- 1.6	-15.8 +/- 0.5	0.0 +/- 0.0	505.6 +/- 23.9	-1.7
Bis-GMA:Thanatin	-27.8 +/- 0.5	-6.66	159.39	9	0.4 +/- 0.0	-22.9 +/- 1.0	1.6 +/- 2.5	-5.0 +/- 1.3	0.1 +/- 0.2	609.1 +/- 18.4	-2.2
Bis-GMA:Thermolysin	-34.1 +/- 1.5	-8.08	122.82	8	0.3 +/- 0.0	-21.0 +/- 1.2	-31.2 +/- 7.8	-10.4 +/- 0.4	3.8 +/- 1.5	655.2 +/- 13.1	-1.4

## Sheet: EBPADMA
Complex	HADDOCK Score	Binding affinity ΔG (kcal/mol)	ΔGscore	Cluster size	RMSD	Van der Waals energy	Electrostatic energy	Desolvation energy	Restraints violation energy	Buried surface area	Z-score
EBPADMA:Aurein	-28.0 +/- 0.8	-6.91	146.22	7	0.2 +/- 0.1	-14.4 +/- 1.1	-35.1 +/- 3.3	-10.1 +/- 1.2	0.0 +/- 0.0	454.7 +/- 22.4	-1.7
EBPADMA:Beta-defensin 2	-24.7 +/- 0.4	-6.79	155.98	13	0.2 +/- 0.0	-21.0 +/- 0.9	-30.2 +/- 1.4	-0.8 +/- 0.8	1.4 +/- 0.7	517.4 +/- 10.8	-1.6
EBPADMA:Bombinin	-25.0 +/- 0.6	-6.65	158.1	9	0.6 +/- 0.1	-20.5 +/- 0.6	-12.9 +/- 1.1	-3.3 +/- 0.3	1.2 +/- 1.2	532.2 +/- 22.6	-1
EBPADMA:Cathelicidin	-30.0 +/- 3.2	-7.16	144.23	5	0.6 +/- 0.1	-24.9 +/- 2.5	-27.8 +/- 5.0	-2.4 +/- 1.5	0.4 +/- 0.6	605.3 +/- 23.7	-1.3
EBPADMA:Cecropin	-40.9 +/- 1.7	-7.18	144.51	4	0.5 +/- 0.3	-28.2 +/- 1.8	-21.8 +/- 2.3	-10.6 +/- 0.6	0.5 +/- 0.4	620.2 +/- 13.8	-2.5
EBPADMA:Chim2	-33.2 +/- 0.6	-7.31	139.71	18	0.6 +/- 0.1	-16.9 +/- 1.3	-46.8 +/- 1.0	-11.8 +/- 0.7	1.6 +/- 0.6	561.0 +/- 10.7	-1.6
EBPADMA:Dermcidin	-30.9 +/- 0.3	-7.32	144.23	53	0.3 +/- 0.2	-21.8 +/- 0.5	-7.4 +/- 1.2	-8.6 +/- 0.5	2.8 +/- 0.6	646.1 +/- 11.6	-1.7
EBPADMA:Esculentin	-35.7 +/- 0.5	-7.13	141.69	43	0.3 +/- 0.2	-26.0 +/- 0.2	-25.1 +/- 10.6	-7.2 +/- 0.5	0.1 +/- 0.1	572.9 +/- 5.0	-1.8
EBPADMA:Exendin-4	-22.5 +/- 0.5	-6.87	154.59	12	0.6 +/- 0.0	-18.4 +/- 0.4	-10.7 +/- 3.4	-3.1 +/- 0.6	0.6 +/- 0.2	459.7 +/- 18.8	-1.7
EBPADMA:Hepcidin	-28.1 +/- 1.0	-7.05	142.33	4	0.3 +/- 0.2	-17.6 +/- 0.7	-52.4 +/- 5.9	-5.3 +/- 0.5	0.8 +/- 1.4	474.5 +/- 15.9	-2.1
EBPADMA:Hs05	-32.8 +/- 0.8	-6.99	148.89	12	0.4 +/- 0.1	-22.6 +/- 0.4	1.2 +/- 2.5	-10.4 +/- 0.6	0.6 +/- 0.2	573.6 +/- 3.1	-1.4
EBPADMA:Indolicidin	-37.7 +/- 0.1	-7.12	142.92	13	0.5 +/- 0.1	-22.2 +/- 2.2	-12.9 +/- 6.3	-15.9 +/- 0.4	16.9 +/- 13.4	539.0 +/- 13.0	-1.9
EBPADMA:Lactoferrin	-36.9 +/- 0.6	-6.68	155.09	14	0.2 +/- 0.2	-21.5 +/- 0.9	-15.8 +/- 2.5	-13.9 +/- 0.7	0.2 +/- 0.2	545.2 +/- 17.9	-2.3
EBPADMA:Lavracin	-33.0 +/- 0.6	-7	146.61	17	0.3 +/- 0.2	-21.8 +/- 0.5	-30.8 +/- 7.6	-8.3 +/- 0.2	1.1 +/- 0.2	499.6 +/- 5.9	-2.5
EBPADMA:Magainin	-27.9 +/- 0.8	-7.3	142.27	4	0.8 +/- 0.2	-20.2 +/- 1.1	-11.1 +/- 1.9	-6.8 +/- 0.5	2.1 +/- 0.4	554.8 +/- 24.5	-1.2
EBPADMA:Melittin	-28.9 +/- 0.3	-7.15	140.89	9	0.6 +/- 0.1	-20.0 +/- 1.2	-27.8 +/- 6.1	-7.1 +/- 0.3	9.6 +/- 15.2	507.8 +/- 22.3	-1.1
EBPADMA:Microcin J25	-41.0 +/- 0.1	-7.28	147.99	22	0.2 +/- 0.1	-29.1 +/- 0.4	-2.7 +/- 3.8	-11.7 +/- 0.2	2.0 +/- 0.4	640.1 +/- 17.0	-2
EBPADMA:Nisin	-34.8 +/- 0.4	-7.29	142.45	13	0.9 +/- 0.3	-27.5 +/- 1.4	-29.0 +/- 10.2	-4.5 +/- 0.2	0.6 +/- 0.4	737.9 +/- 19.0	-1.4
EBPADMA:Pardaxin	-41.9 +/- 1.9	-8.14	126.95	24	0.5 +/- 0.3	-27.0 +/- 2.3	-30.1 +/- 10.6	-12.8 +/- 1.5	8.9 +/- 2.9	854.2 +/- 23.1	-1.1
EBPADMA:Piscidin	-34.4 +/- 1.6	-6.58	154.89	4	0.4 +/- 0.1	-21.2 +/- 2.6	1.0 +/- 13.0	-13.3 +/- 0.3	0.0 +/- 0.0	518.0 +/- 8.0	-1.6
EBPADMA:Pleurocidin	-45.1 +/- 0.9	-7.64	133.29	16	0.8 +/- 0.2	-31.2 +/- 0.5	-30.1 +/- 11.3	-11.1 +/- 0.8	1.6 +/- 0.7	703.8 +/- 10.6	-2.5
EBPADMA:Polyphemusin I	-47.1 +/- 0.5	-7.22	141.73	10	0.3 +/- 0.2	-23.9 +/- 0.4	-21.6 +/- 5.5	-21.2 +/- 1.2	1.9 +/- 1.0	662.4 +/- 11.1	-2
EBPADMA:Protegrin-1	-28.4 +/- 0.7	-7.46	134.61	10	0.4 +/- 0.1	-23.2 +/- 0.9	-54.5 +/- 7.7	0.2 +/- 0.3	1.1 +/- 0.8	534.3 +/- 7.9	-1.4
EBPADMA:PvHCt	-33.3 +/- 0.6	-6.73	157.32	14	0.5 +/- 0.1	-25.0 +/- 0.4	-7.5 +/- 3.6	-7.6 +/- 0.4	0.7 +/- 0.1	544.1 +/- 8.5	-1.8
EBPADMA:Subtilisin A	-33.8 +/- 1.2	-7.05	156.68	17	0.6 +/- 0.4	-28.8 +/- 1.6	8.5 +/- 5.7	-6.3 +/- 0.2	4.9 +/- 1.7	750.0 +/- 8.6	-1.9
EBPADMA:Tachyplesin-1	-30.1 +/- 1.3	-7.06	141.71	6	0.5 +/- 0.1	-16.6 +/- 0.8	-50.4 +/- 8.2	-8.4 +/- 0.2	0.0 +/- 0.0	481.3 +/- 17.8	-2.2
EBPADMA:Tachystatin	-35.8 +/- 1.0	-7.93	130.6	15	0.3 +/- 0.2	-27.6 +/- 1.2	-15.3 +/- 3.6	-7.1 +/- 1.0	3.9 +/- 0.9	695.2 +/- 18.3	-1.5
EBPADMA:Temporin-L	-36.7 +/- 3.4	-6.88	144.36	6	0.3 +/- 0.2	-16.0 +/- 2.2	-36.5 +/- 5.3	-17.0 +/- 1.1	0.0 +/- 0.0	415.4 +/- 29.6	-1.8
EBPADMA:Thanatin	-24.7 +/- 1.0	-6.77	152.54	7	0.4 +/- 0.0	-19.9 +/- 0.9	-18.4 +/- 1.7	-2.9 +/- 0.2	0.0 +/- 0.0	493.4 +/- 13.8	-1.7
EBPADMA:Thermolysin	-33.0 +/- 0.6	-7.87	131.33	4	0.4 +/- 0.0	-20.5 +/- 0.3	-20.9 +/- 6.0	-10.5 +/- 0.8	1.9 +/- 0.8	621.8 +/- 17.2	-1.5

## Sheet: HEMA
Complex	HADDOCK Score	Binding affinity ΔG (kcal/mol)	ΔGscore	Cluster size	RMSD	Van der Waals energy	Electrostatic energy	Desolvation energy	Restraints violation energy	Buried surface area	Z-score
HEMA:Aurein	-11.3 +/- 0.2	-5.83	171.42	25	0.4 +/- 0.1	-7.5 +/- 0.3	-19.5 +/- 7.0	-1.8 +/- 0.2	0.2 +/- 0.1	236.2 +/- 3.8	-0.8
HEMA:Beta-defensin 2	-10.2 +/- 0.7	-5.71	176.35	6	0.2 +/- 0.0	-7.2 +/- 0.2	-16.6 +/- 2.5	-1.4 +/- 0.4	1.1 +/- 0.2	225.7 +/- 8.6	-1.1
HEMA:Bombinin	-10.5 +/- 0.5	-5.67	174.85	6	0.6 +/- 0.1	-7.4 +/- 0.5	-20.7 +/- 1.2	-1.1 +/- 0.1	0.7 +/- 0.7	207.0 +/- 3.7	-1.2
HEMA:Cathelicidin	-14.5 +/- 0.1	-5.92	169.74	23	0.3 +/- 0.1	-10.5 +/- 0.2	-34.2 +/- 0.6	-0.6 +/- 0.1	0.1 +/- 0.0	280.1 +/- 2.8	-1.3
HEMA:Cecropin	-18.6 +/- 1.0	-6.1	164.54	34	0.4 +/- 0.2	-13.8 +/- 0.7	-37.3 +/- 7.8	-1.0 +/- 0.4	0.4 +/- 0.6	287.9 +/- 6.7	-2.5
HEMA:Chim2	-19.2 +/- 0.4	-6.17	165.07	23	0.3 +/- 0.2	-13.2 +/- 0.7	-35.0 +/- 3.2	-2.6 +/- 0.5	0.6 +/- 0.0	333.9 +/- 8.1	-1.4
HEMA:Dermcidin	-13.9 +/- 0.2	-5.72	178.68	7	0.3 +/- 0.2	-10.9 +/- 0.1	-7.4 +/- 1.4	-2.4 +/- 0.1	0.8 +/- 0.1	312.2 +/- 2.8	-1.7
HEMA:Esculentin	-17.2 +/- 0.4	-5.93	169.81	19	0.2 +/- 0.1	-11.3 +/- 0.1	-27.5 +/- 2.1	-3.2 +/- 0.5	0.1 +/- 0.1	293.5 +/- 11.6	-1.2
HEMA:Exendin-4	-9.4 +/- 0.1	-5.65	179.52	26	0.6 +/- 0.0	-8.4 +/- 0.2	-12.4 +/- 1.7	0.3 +/- 0.1	0.0 +/- 0.0	222.6 +/- 1.8	-1.4
HEMA:Hepcidin	-16.3 +/- 0.3	-5.68	179.28	18	0.1 +/- 0.1	-15.2 +/- 0.3	-4.4 +/- 1.1	-0.7 +/- 0.2	0.2 +/- 0.2	305.0 +/- 5.9	-1
HEMA:Hs05	-16.9 +/- 0.2	-5.68	177.89	43	0.3 +/- 0.1	-11.7 +/- 0.4	1.1 +/- 0.3	-5.4 +/- 0.3	0.1 +/- 0.0	290.8 +/- 5.3	-1.5
HEMA:Indolicidin	-14.3 +/- 0.1	-5.53	179.24	18	0.4 +/- 0.1	-11.6 +/- 0.7	-8.6 +/- 3.1	-1.8 +/- 0.4	0.3 +/- 0.1	251.8 +/- 8.5	-1.4
HEMA:Lactoferrin	-18.6 +/- 0.1	-5.73	173.72	84	0.1 +/- 0.1	-11.1 +/- 0.5	-18.9 +/- 4.2	-5.7 +/- 0.4	0.0 +/- 0.0	282.9 +/- 8.6	-2
HEMA:Lavracin	-16.4 +/- 0.3	-5.94	168.21	12	0.4 +/- 0.1	-9.0 +/- 0.5	-31.8 +/- 1.3	-4.3 +/- 0.4	0.7 +/- 0.7	239.1 +/- 2.7	-1.5
HEMA:Magainin	-11.8 +/- 0.4	-5.8	174.61	2	0.4 +/- 0.0	-9.3 +/- 0.4	-10.8 +/- 1.6	-1.5 +/- 0.1	0.4 +/- 0.4	256.0 +/- 3.1	-2.1
HEMA:Melittin	-13.9 +/- 0.4	-5.75	175.3	4	0.5 +/- 0.0	-9.7 +/- 0.3	-10.2 +/- 2.5	-3.2 +/- 0.3	0.1 +/- 0.1	247.2 +/- 2.4	-1.3
HEMA:Microcin J25	-18.6 +/- 0.4	-5.73	178.15	12	0.4 +/- 0.0	-10.8 +/- 0.4	-10.9 +/- 1.4	-6.7 +/- 0.3	0.2 +/- 0.0	267.3 +/- 4.4	-1.5
HEMA:Nisin	-14.5 +/- 0.4	-5.9	172.71	7	1.0 +/- 0.0	-11.5 +/- 0.8	-20.7 +/- 3.6	-1.0 +/- 0.7	0.4 +/- 0.1	340.3 +/- 8.8	-0.9
HEMA:Pardaxin	-8.9 +/- 1.9	-5.78	178.14	5	0.7 +/- 0.1	-4.8 +/- 1.1	-8.7 +/- 4.0	-5.2 +/- 0.5	19.3 +/- 20.0	343.7 +/- 14.2	-1.3
HEMA:Piscidin	-15.5 +/- 0.4	-5.51	180.67	5	0.3 +/- 0.2	-10.2 +/- 0.2	3.0 +/- 2.2	-5.6 +/- 0.2	0.0 +/- 0.0	238.9 +/- 5.4	-0.9
HEMA:Pleurocidin	-19.1 +/- 1.0	-5.81	176.5	13	0.3 +/- 0.1	-12.8 +/- 0.3	-4.7 +/- 1.0	-5.9 +/- 0.8	0.5 +/- 0.4	336.8 +/- 6.8	-1.5
HEMA:Polyphemusin I	-21.8 +/- 0.4	-5.6	179.87	59	0.1 +/- 0.1	-12.8 +/- 0.4	-0.7 +/- 0.5	-8.9 +/- 0.2	0.1 +/- 0.1	294.4 +/- 6.0	-1.9
HEMA:Protegrin-1	-15.3 +/- 0.3	-5.76	175.29	8	0.3 +/- 0.2	-12.9 +/- 0.3	-21.3 +/- 2.0	-0.3 +/- 0.4	0.7 +/- 0.5	247.9 +/- 12.9	-2.2
HEMA:PvHCt	-15.7 +/- 0.2	-5.69	177.67	9	0.6 +/- 0.0	-10.9 +/- 0.2	-11.2 +/- 0.8	-3.7 +/- 0.2	1.0 +/- 0.3	276.4 +/- 4.0	-1.5
HEMA:Subtilisin A	-15.2 +/- 2.4	-5.98	174.77	5	0.8 +/- 0.1	-13.8 +/- 0.5	-26.1 +/- 4.6	-0.2 +/- 0.3	13.3 +/- 20.9	312.8 +/- 9.6	0
HEMA:Tachyplesin-1	-19.4 +/- 0.9	-5.83	171.45	12	0.1 +/- 0.1	-13.2 +/- 0.8	-19.0 +/- 5.4	-4.3 +/- 0.4	0.5 +/- 0.1	309.2 +/- 9.3	-2
HEMA:Tachystatin	-20.7 +/- 0.2	-6.24	170.43	95	0.1 +/- 0.1	-17.0 +/- 0.2	-27.1 +/- 0.8	-1.0 +/- 0.1	0.2 +/- 0.1	342.5 +/- 2.5	-1.9
HEMA:Temporin-L	-19.2 +/- 0.7	-5.69	175.71	13	0.4 +/- 0.1	-10.0 +/- 0.2	-12.8 +/- 1.1	-8.0 +/- 0.7	0.0 +/- 0.1	235.7 +/- 8.5	-1.4
HEMA:Thanatin	-17.9 +/- 0.6	-5.76	177.36	10	0.1 +/- 0.1	-14.6 +/- 0.6	-6.9 +/- 4.0	-2.7 +/- 0.5	1.3 +/- 0.2	318.1 +/- 1.0	-2.4
HEMA:Thermolysin	-14.5 +/- 0.6	-6.03	172.55	5	0.2 +/- 0.1	-8.2 +/- 0.3	-1.5 +/- 0.6	-6.3 +/- 0.3	1.7 +/- 0.1	310.7 +/- 7.9	-1.6

## Sheet: TEGDMA
Complex	HADDOCK Score	Binding affinity ΔG (kcal/mol)	ΔGscore	Cluster size	RMSD	Van der Waals energy	Electrostatic energy	Desolvation energy	Restraints violation energy	Buried surface area	Z-score
TEGDMA:Aurein	-19.0 +/- 1.0	-6.05	167.97	15	0.2 +/- 0.2	-12.8 +/- 0.5	-15.3 +/- 8.1	-4.7 +/- 0.4	0.0 +/- 0.0	344.4 +/- 11.2	-1.3
TEGDMA:Beta-defensin 2	-23.7 +/- 0.5	-6.77	154.97	22	0.2 +/- 0.0	-14.5 +/- 0.8	-68.0 +/- 3.4	-2.6 +/- 0.2	2.5 +/- 1.9	439.4 +/- 3.9	-1.8
TEGDMA:Bombinin	-21.1 +/- 0.4	-6.28	165.89	17	0.2 +/- 0.2	-15.4 +/- 0.4	-33.3 +/- 2.7	-2.6 +/- 0.2	2.1 +/- 0.9	423.0 +/- 3.4	-1.7
TEGDMA:Cathelicidin	-20.3 +/- 0.5	-6.39	164.13	4	0.7 +/- 0.1	-16.3 +/- 0.3	-45.2 +/- 13.6	0.5 +/- 1.6	0.6 +/- 0.6	465.4 +/- 10.8	-1.5
TEGDMA:Cecropin	-25.0 +/- 1.5	-6.26	165.73	4	0.4 +/- 0.3	-17.1 +/- 0.6	-19.6 +/- 3.9	-7.0 +/- 0.3	10.3 +/- 16.2	498.2 +/- 6.1	-1.9
TEGDMA:Chim2	-23.5 +/- 1.1	-6.16	165.99	5	0.9 +/- 0.1	-11.8 +/- 0.5	-23.5 +/- 9.7	-9.5 +/- 0.5	1.6 +/- 0.2	381.3 +/- 12.6	-1.4
TEGDMA:Dermcidin	-22.7 +/- 0.3	-6.38	168.32	51	0.5 +/- 0.2	-14.0 +/- 0.3	-11.9 +/- 2.5	-7.9 +/- 0.2	4.0 +/- 0.6	522.9 +/- 6.1	-1.6
TEGDMA:Esculentin	-19.2 +/- 0.7	-6.26	166	4	0.5 +/- 0.1	-13.4 +/- 1.1	-12.1 +/- 4.5	-4.7 +/- 0.6	0.9 +/- 0.2	396.0 +/- 22.1	-1
TEGDMA:Exendin-4	-15.2 +/- 0.3	-6.09	173.09	7	0.9 +/- 0.0	-12.1 +/- 0.4	-13.8 +/- 0.4	-1.7 +/- 0.3	0.2 +/- 0.3	358.3 +/- 6.4	-1.2
TEGDMA:Hepcidin	-24.5 +/- 0.8	-6.56	158.9	27	0.2 +/- 0.1	-20.3 +/- 0.2	-39.6 +/- 10.6	-0.4 +/- 0.9	2.1 +/- 0.2	463.7 +/- 7.8	-1.1
TEGDMA:Hs05	-26.1 +/- 0.5	-6.28	167.26	19	0.3 +/- 0.2	-15.1 +/- 0.4	-2.1 +/- 1.1	-10.9 +/- 0.4	1.2 +/- 0.2	457.3 +/- 4.9	-1.5
TEGDMA:Indolicidin	-26.0 +/- 0.4	-6.25	164.84	6	0.5 +/- 0.1	-15.2 +/- 0.8	-19.8 +/- 14.5	-11.2 +/- 1.2	24.5 +/- 12.9	423.4 +/- 18.8	-2.1
TEGDMA:Lactoferrin	-22.3 +/- 0.6	-5.97	168.95	28	0.5 +/- 0.0	-13.5 +/- 0.5	-17.5 +/- 6.3	-7.1 +/- 0.6	0.4 +/- 0.4	346.8 +/- 9.4	-1.3
TEGDMA:Lavracin	-18.9 +/- 0.9	-6.22	166.1	4	0.4 +/- 0.1	-12.2 +/- 0.7	-17.2 +/- 4.0	-5.3 +/- 0.4	2.1 +/- 1.1	420.3 +/- 16.6	-0.8
TEGDMA:Magainin	-22.3 +/- 0.5	-6.22	167.76	7	0.8 +/- 0.1	-13.8 +/- 0.3	-7.4 +/- 3.1	-7.9 +/- 0.1	2.2 +/- 0.4	411.0 +/- 8.2	-1.2
TEGDMA:Melittin	-23.1 +/- 0.3	-6.44	161.79	17	0.4 +/- 0.1	-14.7 +/- 0.3	-22.3 +/- 4.5	-6.2 +/- 0.4	1.1 +/- 0.1	389.7 +/- 7.9	-1.5
TEGDMA:Microcin J25	-28.8 +/- 0.2	-6.27	170.15	6	0.2 +/- 0.0	-15.1 +/- 0.2	-11.4 +/- 1.5	-12.7 +/- 0.3	2.1 +/- 0.1	439.9 +/- 9.7	-1.7
TEGDMA:Nisin	-20.7 +/- 0.6	-6.23	168.1	4	1.4 +/- 0.0	-16.6 +/- 0.7	-16.9 +/- 5.5	-2.6 +/- 0.6	0.9 +/- 0.1	494.9 +/- 18.4	-1
TEGDMA:Pardaxin	-30.4 +/- 1.1	-6.59	164.34	4	0.4 +/- 0.2	-17.0 +/- 0.9	-4.5 +/- 2.1	-13.6 +/- 1.1	6.7 +/- 1.5	621.6 +/- 3.2	-1.4
TEGDMA:Piscidin	-22.7 +/- 3.0	-6.04	170.27	4	0.4 +/- 0.1	-12.7 +/- 3.1	-15.6 +/- 5.7	-8.4 +/- 0.8	0.0 +/- 0.1	394.5 +/- 32.2	-1.4
TEGDMA:Pleurocidin	-28.1 +/- 0.8	-6.43	167.55	7	0.7 +/- 0.1	-17.5 +/- 0.6	-1.5 +/- 7.0	-11.0 +/- 0.3	5.2 +/- 1.3	533.3 +/- 4.3	-1.3
TEGDMA:Polyphemusin I	-36.3 +/- 0.6	-6.3	166.56	17	0.4 +/- 0.2	-17.6 +/- 1.1	-9.7 +/- 1.7	-17.8 +/- 0.6	0.5 +/- 0.6	473.6 +/- 6.7	-1.2
TEGDMA:Protegrin-1	-17.3 +/- 1.5	-6.52	156.39	6	0.5 +/- 0.1	-12.5 +/- 0.8	-39.4 +/- 8.2	-1.8 +/- 0.4	10.2 +/- 15.8	419.6 +/- 12.6	-1.5
TEGDMA:PvHCt	-25.5 +/- 0.8	-6.59	158.89	7	0.7 +/- 0.1	-15.7 +/- 0.9	-33.5 +/- 4.5	-8.7 +/- 0.6	23.0 +/- 12.1	493.2 +/- 2.7	-2
TEGDMA:Subtilisin A	-24.0 +/- 0.5	-6.49	168.55	15	0.7 +/- 0.1	-20.1 +/- 0.1	-24.5 +/- 6.5	-2.1 +/- 0.8	7.1 +/- 1.0	552.9 +/- 14.4	-1.1
TEGDMA:Tachyplesin-1	-24.0 +/- 0.4	-6.12	165.28	5	0.5 +/- 0.1	-16.3 +/- 0.4	-30.9 +/- 6.2	-4.6 +/- 0.8	0.0 +/- 0.0	416.0 +/- 5.4	-1.3
TEGDMA:Tachystatin	-31.9 +/- 1.3	-6.9	160.11	14	0.3 +/- 0.0	-23.8 +/- 1.2	-46.4 +/- 7.1	-3.8 +/- 0.1	3.5 +/- 2.7	585.0 +/- 10.9	-1.4
TEGDMA:Temporin-L	-24.1 +/- 0.9	-6.14	166.1	5	0.7 +/- 0.0	-14.9 +/- 0.7	-22.9 +/- 3.0	-6.9 +/- 0.2	0.0 +/- 0.0	408.8 +/- 5.5	-2
TEGDMA:Thanatin	-16.5 +/- 1.2	-6.23	169.58	6	0.5 +/- 0.1	-14.4 +/- 0.5	-15.4 +/- 7.5	-0.6 +/- 0.5	0.7 +/- 0.1	440.4 +/- 10.1	-1.4
TEGDMA:Thermolysin	-25.9 +/- 1.1	-6.81	156.53	6	0.2 +/- 0.1	-15.9 +/- 0.5	-19.5 +/- 7.2	-8.2 +/- 0.2	1.2 +/- 1.1	493.3 +/- 8.4	-1.5

## Sheet: UDMA
Complex	HADDOCK Score	Binding affinity ΔG (kcal/mol)	ΔGscore	Cluster size	RMSD	Van der Waals energy	Electrostatic energy	Desolvation energy	Restraints violation energy	Buried surface area	Z-score
UDMA:Aurein	-26.3 +/- 1.5	-6.47	161.38	12	1.3 +/- 0.1	-18.0 +/- 0.7	-15.5 +/- 1.4	-6.7 +/- 1.1	0.1 +/- 0.1	508.4 +/- 14.7	-1.8
UDMA:Beta-defensin 2	-25.8 +/- 2.9	-6.83	154.57	9	0.3 +/- 0.2	-18.6 +/- 1.9	-56.0 +/- 10.9	-2.5 +/- 1.5	8.5 +/- 14.3	521.8 +/- 10.9	-1.3
UDMA:Bombinin	-23.3 +/- 0.9	-6.02	171.22	14	2.0 +/- 0.1	-17.9 +/- 0.8	6.4 +/- 1.0	-6.1 +/- 0.1	0.7 +/- 0.2	539.1 +/- 8.9	-1.6
UDMA:Cathelicidin	-30.6 +/- 0.8	-7.42	134.65	16	2.0 +/- 0.0	-20.1 +/- 0.5	-96.0 +/- 8.6	-1.0 +/- 0.3	0.5 +/- 0.4	590.2 +/- 4.4	-1.2
UDMA:Cecropin	-35.5 +/- 2.0	-6.77	154.41	11	0.9 +/- 0.2	-26.3 +/- 1.2	-19.1 +/- 9.6	-7.5 +/- 0.3	2.4 +/- 1.9	705.9 +/- 12.4	-2.2
UDMA:Chim2	-31.3 +/- 2.7	-6.86	150.26	4	1.7 +/- 0.1	-16.4 +/- 1.8	-26.9 +/- 4.0	-12.4 +/- 0.6	1.5 +/- 0.1	527.7 +/- 31.3	-1.3
UDMA:Dermcidin	-26.2 +/- 1.2	-6.69	157.18	6	0.5 +/- 0.0	-16.9 +/- 0.9	-24.2 +/- 5.8	-7.1 +/- 0.4	1.3 +/- 0.7	556.1 +/- 4.4	-1.2
UDMA:Esculentin	-22.6 +/- 1.5	-6.21	167.21	6	1.5 +/- 0.1	-14.7 +/- 1.6	-8.2 +/- 0.6	-7.2 +/- 0.8	0.6 +/- 0.2	438.5 +/- 21.8	-1
UDMA:Exendin-4	-21.0 +/- 0.2	-6.46	164.88	11	1.6 +/- 0.1	-16.2 +/- 0.5	-12.9 +/- 2.6	-3.5 +/- 0.4	0.6 +/- 0.2	479.3 +/- 7.8	-1.2
UDMA:Hepcidin	-27.9 +/- 0.4	-6.41	164.84	23	0.3 +/- 0.2	-25.7 +/- 1.2	-36.8 +/- 10.0	1.5 +/- 0.5	0.8 +/- 0.5	582.2 +/- 12.3	-1.7
UDMA:Hs05	-30.9 +/- 1.7	-6.37	162.9	6	1.4 +/- 0.1	-16.6 +/- 1.1	0.1 +/- 1.5	-14.4 +/- 1.2	0.5 +/- 0.6	526.5 +/- 10.3	-1.8
UDMA:Indolicidin	-34.4 +/- 0.8	-6.41	163.67	4	1.7 +/- 0.1	-21.0 +/- 0.7	11.5 +/- 2.5	-16.3 +/- 1.1	17.0 +/- 15.1	591.9 +/- 9.4	-1.8
UDMA:Lactoferrin	-30.6 +/- 0.7	-6.67	157.81	5	1.3 +/- 0.1	-21.9 +/- 1.1	-17.5 +/- 9.3	-7.1 +/- 1.2	0.5 +/- 0.3	625.1 +/- 15.6	-2
UDMA:Lavracin	-28.6 +/- 2.3	-6.4	159.28	6	1.7 +/- 0.1	-14.0 +/- 1.0	-21.2 +/- 4.1	-13.3 +/- 1.8	8.5 +/- 14.0	436.4 +/- 17.0	-1.9
UDMA:Magainin	-29.6 +/- 2.3	-6.46	161.18	5	1.9 +/- 0.1	-17.5 +/- 0.8	-8.0 +/- 2.7	-11.4 +/- 1.5	1.3 +/- 0.4	528.2 +/- 14.1	-1.7
UDMA:Melittin	-28.2 +/- 0.6	-6.61	157.96	6	0.8 +/- 0.1	-19.2 +/- 1.1	-7.9 +/- 2.2	-9.0 +/- 0.5	8.8 +/- 14.5	553.5 +/- 10.5	-1.3
UDMA:Microcin J25	-42.2 +/- 0.9	-6.7	156.79	6	0.3 +/- 0.2	-23.0 +/- 0.3	-34.7 +/- 2.0	-15.9 +/- 0.6	2.4 +/- 2.3	579.0 +/- 14.7	-2.1
UDMA:Nisin	-26.2 +/- 1.3	-6.61	157.51	6	1.9 +/- 0.0	-17.7 +/- 1.1	-31.9 +/- 6.2	-5.4 +/- 0.5	0.5 +/- 0.3	602.8 +/- 21.0	-1.5
UDMA:Pardaxin	-38.6 +/- 0.6	-7.09	153.97	10	0.5 +/- 0.1	-22.0 +/- 1.2	-5.9 +/- 5.2	-16.5 +/- 1.7	5.7 +/- 1.7	794.5 +/- 16.3	-1.8
UDMA:Piscidin	-33.0 +/- 1.2	-6.22	168.11	6	2.0 +/- 0.1	-20.8 +/- 1.0	-9.4 +/- 8.3	-11.2 +/- 0.5	0.0 +/- 0.0	533.3 +/- 15.1	-1.6
UDMA:Pleurocidin	-34.4 +/- 1.3	-6.99	148.75	5	1.4 +/- 0.1	-21.2 +/- 0.6	-31.9 +/- 12.2	-10.8 +/- 1.1	8.0 +/- 12.6	674.5 +/- 17.7	-1.8
UDMA:Polyphemusin I	-42.5 +/- 1.4	-6.68	157.1	10	1.4 +/- 0.0	-21.7 +/- 0.7	-24.0 +/- 2.4	-18.4 +/- 1.2	0.3 +/- 0.3	575.1 +/- 32.4	-1.2
UDMA:Protegrin-1	-25.7 +/- 0.5	-6.26	169.02	9	1.8 +/- 0.1	-23.4 +/- 0.5	11.7 +/- 2.7	-3.7 +/- 0.6	1.9 +/- 0.4	703.4 +/- 4.5	-1.3
UDMA:PvHCt	-37.9 +/- 2.1	-6.75	157.39	7	0.5 +/- 0.2	-21.4 +/- 1.4	-15.8 +/- 1.7	-15.4 +/- 0.8	5.1 +/- 1.8	634.7 +/- 21.8	-1.4
UDMA:Subtilisin A	-28.0 +/- 0.9	-6.85	156.19	6	1.3 +/- 0.0	-22.0 +/- 0.6	-47.3 +/- 5.2	-1.8 +/- 0.3	5.2 +/- 0.3	616.9 +/- 7.9	-1.1
UDMA:Tachyplesin-1	-31.9 +/- 1.1	-6.06	171.15	14	0.5 +/- 0.2	-21.2 +/- 0.5	-3.0 +/- 7.2	-10.4 +/- 1.3	0.3 +/- 0.0	577.0 +/- 20.9	-2.2
UDMA:Tachystatin	-29.8 +/- 1.8	-6.66	167.43	6	1.1 +/- 0.1	-24.4 +/- 1.6	-11.9 +/- 4.7	-4.3 +/- 0.7	1.2 +/- 0.2	619.1 +/- 8.9	-1.7
UDMA:Temporin-L	-37.2 +/- 3.8	-6.73	151.64	4	0.3 +/- 0.2	-18.9 +/- 2.7	-27.6 +/- 15.0	-15.5 +/- 1.0	0.0 +/- 0.0	505.3 +/- 23.5	-1.6
UDMA:Thanatin	-17.6 +/- 3.1	-6.65	156.01	4	2.1 +/- 0.0	-13.8 +/- 1.9	-39.0 +/- 8.0	-0.1 +/- 0.5	1.5 +/- 0.7	458.8 +/- 18.5	-1
UDMA:Thermolysin	-34.7 +/- 2.6	-6.83	157.93	4	0.2 +/- 0.1	-18.6 +/- 2.1	3.8 +/- 1.8	-16.5 +/- 0.7	0.8 +/- 0.2	593.7 +/- 19.9	-1.8
